# Supplementary material for: Spatial Transcriptomic Atlas Reveals That Forkhead Box O3‐Mediated Mitochondrial Dynamics Imbalance Drives Premature Ovarian Insufficiency in Mice
Source: Aging Cell. 2026 Jul 11;25(7):e70623. doi: 10.1111/acel.70623 (PMC13355553; doi:10.1111/acel.70623)
Supplement: Supplementary file 2 — Table S1: Canonical ovarian cell marker genes. [file ACEL-25-e70623-s001.xlsx]

Theca cells	Stromal cells	Luteal cells	Oocyte	Granulosa cells	Endothelial cells	Epithelial cells	T cells	Macrophages
Map1lc3a	Col1a2	Sfrp4	Zp3	Amh	Cd34	Upk1b	Cd3d	Csf1r
Dync1i1	Col1a1	Ephx2		Fshr	Egfl7	Gpm6a	Cd3e	Cd163
Cyp17a1	Notch3	Ptgfr		Cyp19a1	Flt1	Bmpr1b	Cd3g	Aif1
	Col12a1			Inha	Nfib	Epcam		Cd68
	Col26a1			Fst	Vwf	Foxj1		Fcgr3
	Actg2				Esam	Kdr		Mrc1
	Mmp3				Lyve1	Aplnr		Mmp12
	Fgf10				Flt4			Clec10a
	Alpl				Pecam1
	Sox9				Sox17
	Upk3b				Pgf
	Tcf21
