# Supplementary material for: Spatial Transcriptomic Atlas Reveals That Forkhead Box O3‐Mediated Mitochondrial Dynamics Imbalance Drives Premature Ovarian Insufficiency in Mice
Source: Aging Cell. 2026 Jul 11;25(7):e70623. doi: 10.1111/acel.70623 (PMC13355553; doi:10.1111/acel.70623)
Supplement: Supplementary file 3 — Table S2: Xenium Mouse 5 K probe library. [file ACEL-25-e70623-s003.xlsx]

## Sheet: Sheet1
names
A1cf
A2m
Aatf
Abca1
Abca13
Abca3
Abca4
Abca7
Abca8a
Abca8b
Abcb1a
Abcb1b
Abcb4
Abcb8
Abcc1
Abcc6
Abcc8
Abcc9
Abcd2
Abcd3
Abcf1
Abcg2
Abcg8
Abhd17c
Abhd4
Abhd5
Abi1
Abi3bp
Abitram
Abl1
Abracl
Abraxas1
Abraxas2
Acaa2
Acaca
Acacb
Acan
Ace
Ace2
Acer1
Ache
Ackr1
Ackr2
Ackr3
Ackr4
Acly
Acod1
Acot6
Acox1
Acp2
Acp5
Acr
Acsl1
Acsl4
Acsl6
Acss1
Acss2
Actc1
Actg2
Actl6a
Actl6b
Actn1
Actn2
Actr1a
Actr1b
Actr2
Acvr1
Acvr1b
Acvr1c
Acvr2a
Acvr2b
Acvrl1
Ada
Adad1
Adad2
Adam10
Adam17
Adam18
Adam28
Adamdec1
Adamts1
Adamts13
Adamts14
Adamts18
Adamts20
Adamts3
Adamts5
Adamts6
Adar
Adarb1
Adcy1
Adcy2
Adcy3
Adcy8
Adcyap1
Adcyap1r1
Add2
Adgra2
Adgra3
Adgrb1
Adgre1
Adgre5
Adgrf1
Adgrf5
Adgrg1
Adgrg2
Adgrg5
Adgrg6
Adgrg7
Adgrl1
Adgrl2
Adgrl3
Adgrv1
Adh5
Adipoq
Adipor1
Adm
Adora1
Adora2a
Adora2b
Adprhl1
Adra1a
Adra1b
Adra2a
Adrb1
Adrb2
Adrb3
Adtrp
Aebp2
Afap1l2
Afdn
Afg3l2
Afp
Ager
Agl
Ago1
Ago2
Ago3
Agpat3
Agpat4
Agps
Agr3
Agrn
Agrp
Agt
Agtr1a
Agtr1b
Agtr2
Agtrap
Agxt2
Ahi1
Ahr
Aicda
Aida
Aif1
Aif1l
Aifm1
Aim2
Aip
Aire
Ajuba
Ak4
Akap5
Akap9
Akip1
Akr1b3
Akt1
Akt1s1
Akt2
Akt3
Aldh1a2
Aldh1a3
Aldh1l1
Aldh1l2
Aldh2
Aldh3a1
Aldh4a1
Aldh9a1
Aldoa
Aldoc
Alg13
Alk
Alkbh5
Alox12
Alox12b
Alox12e
Alox15
Alox5
Alpl
Als2
Alx1
Alx4
Ambra1
Amd1
Amelx
Amer1
Amfr
Amh
Amhr2
Amigo3
Amy1
Amy2a5
Anapc11
Anapc15
Anapc16
Anapc2
Anapc4
Anapc5
Ang
Angpt1
Angpt2
Angpt4
Angptl3
Angptl4
Angptl8
Ank
Ank1
Ank2
Ankle2
Ankrd11
Ankrd13a
Ankrd13b
Ankrd13d
Anks6
Anln
Ano1
Ano5
Anp32e
Anxa2
Anxa6
Aox3
Ap1b1
Ap1g1
Ap1s1
Ap2a1
Ap2a2
Ap2b1
Ap3b1
Ap3b2
Ap3m2
Ap3s2
Ap4s1
Ap5z1
Apaf1
Apba1
Apba3
Apc
Apc2
Apcs
Apex1
Aph1c
Apip
Apln
Aplnr
Aplp2
Apmap
Apoa1
Apoa4
Apob
Apobec1
Apobec3
App
Appbp2
Appl1
Appl2
Aqp2
Aqp3
Aqp4
Aqp5
Aqp6
Ar
Araf
Arap1
Arc
Arf2
Arf6
Arfip2
Arg1
Arg2
Arhgap17
Arhgap31
Arhgap35
Arhgap44
Arhgef1
Arhgef11
Arhgef12
Arhgef15
Arhgef28
Arhgef3
Arhgef6
Arhgef7
Arid1a
Arid1b
Arid2
Arid3a
Arid3b
Arid5b
Arl13b
Armc12
Arnt
Arnt2
Arntl
Arr3
Arrb1
Arrb2
Arrdc3
Arx
Asap1
Asap2
Asb9
Ascc2
Ascl1
Ascl2
Asf1a
Ash1l
Ash2l
Asic1
Asic3
Asna1
Aspa
Asxl3
Atad3a
Atf1
Atf2
Atf4
Atf5
Atf6
Atf6b
Atg101
Atg13
Atg14
Atg16l1
Atg3
Atg5
Atg7
Atg9a
Atl1
Atm
Atn1
Atoh1
Atoh7
Atp1b2
Atp2a2
Atp2a3
Atp2b2
Atp2b3
Atp2b4
Atp4a
Atp4b
Atp5f1
Atp5o
Atp6ap2
Atp6v0a1
Atp6v0d2
Atp6v1a
Atp6v1b2
Atp7a
Atp7b
Atr
Atraid
Atrx
Atxn1
Atxn10
Atxn3
Aurka
Aurkb
Avil
Avpr1b
Avpr2
Axin1
Axin2
Axl
Azi2
Azin2
B3glct
B3gnt2
B3gnt6
B4galnt1
B4galnt2
B9d2
Babam2
Bace1
Bace2
Bach1
Bach2
Bad
Bag2
Baiap2
Bak1
Banp
Bap1
Bard1
Barhl1
Barhl2
Barx1
Batf
Batf3
Bax
Baz1a
Baz1b
Bbc3
Bbox1
Bbs1
Bbs2
Bbs4
Bbs5
Bbs7
Bbs9
Bcam
Bcar1
Bcl10
Bcl11a
Bcl11b
Bcl2
Bcl2a1a
Bcl2l1
Bcl2l11
Bcl2l12
Bcl2l2
Bcl3
Bcl6
Bcl7a
Bcl7b
Bcl7c
Bclaf1
Bco1
Bcor
Bcr
Bdh1
Bdkrb1
Bdkrb2
Bdnf
Becn1
Bex3
Bfsp1
Bglap
Bglap2
Bhlha15
Bhlhe22
Bhlhe40
Bhmt
Bicd2
Bid
Bin1
Birc2
Birc3
Birc5
Blk
Blmh
Blnk
Bloc1s5
Bloc1s6
Bmf
Bmi1
Bmp1
Bmp10
Bmp15
Bmp2
Bmp3
Bmp4
Bmp5
Bmp6
Bmp7
Bmp8b
Bmpr1a
Bmpr1b
Bmpr2
Bnc1
Bnc2
Bnip3
Boc
Borcs8
Bpifb1
Braf
Brca1
Brca2
Brcc3
Brd2
Brd4
Brd7
Brd8
Brip1
Brpf1
Brpf3
Brs3
Brsk2
Brwd3
Bsn
Bsnd
Bsx
Btbd2
Btbd9
Btc
Btk
Btla
Btrc
Bub1
Bub1b
C1ql1
C1qtnf12
C1qtnf5
C2
C2cd6
C3
C3ar1
C4b
C4bp
C5ar1
C5ar2
C6
C7
Cab39l
Cabp1
Cacna1a
Cacna1b
Cacna1c
Cacna1d
Cacna1g
Cacna1h
Cacna1s
Cacna2d1
Cacna2d2
Cacnb1
Cacng1
Cacng2
Cacng3
Cadm1
Cadm3
Cadps2
Calb1
Calb2
Calcr
Calcrl
Calu
Camk1d
Camk2a
Camk2b
Camk2d
Camk2g
Camk4
Camkv
Camsap1
Camsap2
Camsap3
Camta2
Canx
Cap2
Capn1
Capn10
Capn2
Caprin1
Car4
Car7
Card9
Carm1
Carmil1
Carns1
Cartpt
Casc4
Caskin1
Casp1
Casp12
Casp2
Casp3
Casp4
Casp7
Casp8
Casp9
Casq1
Casq2
Casr
Casz1
Cat
Cav1
Cav2
Cav3
Cavin1
Cbfb
Cbl
Cblb
Cblc
Cblif
Cbln1
Cbln2
Cbln3
Cbln4
Cbs
Cbx1
Cbx2
Cbx3
Cbx5
Cbx7
Ccar2
Ccdc130
Ccdc184
Cckbr
Ccl1
Ccl11
Ccl12
Ccl17
Ccl19
Ccl2
Ccl20
Ccl21a
Ccl21b
Ccl24
Ccl25
Ccl3
Ccl7
Ccl8
Ccn1
Ccn2
Ccna1
Ccna2
Ccnb1
Ccnb3
Ccnd1
Ccnd2
Ccnd3
Ccne1
Ccnt1
Ccp110
Ccr1
Ccr10
Ccr2
Ccr3
Ccr4
Ccr5
Ccr6
Ccr7
Ccr9
Ccser2
Cct3
Cct5
Cct7
Cct8
Cd109
Cd14
Cd151
Cd160
Cd163
Cd177
Cd180
Cd19
Cd1d1
Cd2
Cd200
Cd200r1
Cd207
Cd209a
Cd209b
Cd209d
Cd22
Cd226
Cd244a
Cd247
Cd248
Cd24a
Cd27
Cd274
Cd276
Cd28
Cd2ap
Cd2bp2
Cd300a
Cd300lb
Cd300ld
Cd300lf
Cd320
Cd33
Cd34
Cd36
Cd37
Cd38
Cd3d
Cd3e
Cd3eap
Cd3g
Cd4
Cd40
Cd40lg
Cd44
Cd47
Cd48
Cd5
Cd53
Cd55
Cd59a
Cd59b
Cd5l
Cd6
Cd68
Cd69
Cd70
Cd72
Cd79a
Cd79b
Cd80
Cd81
Cd82
Cd83
Cd84
Cd86
Cd8a
Cd8b1
Cd9
Cd93
Cd96
Cdc16
Cdc20
Cdc23
Cdc25a
Cdc27
Cdc37
Cdc42
Cdc42bpb
Cdc42ep4
Cdc5l
Cdc6
Cdc73
Cdca5
Cdca8
Cdcp1
Cdh1
Cdh10
Cdh11
Cdh12
Cdh13
Cdh2
Cdh20
Cdh23
Cdh26
Cdh3
Cdh4
Cdh5
Cdh6
Cdh7
Cdh8
Cdh9
Cdhr1
Cdipt
Cdk1
Cdk2
Cdk4
Cdk5
Cdk5r1
Cdk5r2
Cdk5rap2
Cdk6
Cdk7
Cdk8
Cdk9
Cdkn1a
Cdkn1b
Cdkn1c
Cdkn2a
Cdkn2b
Cdkn2c
Cdkn2d
Cdx1
Cdx2
Ceacam1
Cebpa
Cebpg
Celf6
Celsr1
Celsr2
Celsr3
Cemip
Cenpa
Cenpe
Cenpf
Cenps
Cenpu
Cep104
Cep152
Cep164
Cep250
Cep290
Cer1
Cercam
Cers1
Cers2
Cers4
Cers5
Cers6
Cetn2
Cetn3
Cfap299
Cfap36
Cfap44
Cfap45
Cfap52
Cfap53
Cfap57
Cfap61
Cfap65
Cfap69
Cfb
Cfc1
Cflar
Cftr
Cga
Cgas
Cgn
Ch25h
Champ1
Chat
Chchd3
Chd1
Chd4
Chd6
Chd7
Chek1
Chek2
Chia1
Chic2
Chil1
Chil3
Chil4
Chka
Chmp3
Chmp4c
Chrd
Chrm1
Chrm2
Chrm3
Chrm4
Chrm5
Chrna1
Chrna2
Chrna4
Chrna6
Chrna7
Chrnb1
Chrnb2
Chrnb3
Chrnb4
Chrnd
Chrng
Chst10
Chst8
Chtop
Chuk
Ciart
Cib2
Cic
Cidea
Cideb
Ciita
Cisd2
Cish
Cit
Cited1
Cited2
Cited4
Ckb
Cklf
Cks1b
Clca3a2
Clcn4
Clcn7
Clcnka
Clcnkb
Cldn1
Cldn10
Cldn12
Cldn14
Cldn16
Cldn17
Cldn19
Cldn2
Cldn23
Cldn6
Cldn7
Cldn8
Cldn9
Clec10a
Clec14a
Clec1b
Clec4e
Clec4n
Clec9a
Clgn
Clic3
Clic4
Clic5
Clic6
Clk1
Clmp
Cln3
Cln6
Cln8
Clock
Clspn
Cltb
Cltc
Cltrn
Cmah
Cmip
Cmklr1
Cmtm6
Cndp1
Cnga2
Cngb3
Cnmd
Cnn1
Cnot11
Cnot2
Cnot4
Cnot8
Cnot9
Cnp
Cnppd1
Cnpy1
Cnr2
Cntf
Cntn1
Cntn2
Cntn3
Cntn4
Cntn6
Cntnap1
Cntnap3
Cntnap4
Cntnap5b
Cntrob
Coa7
Col10a1
Col12a1
Col13a1
Col14a1
Col15a1
Col18a1
Col1a1
Col1a2
Col23a1
Col24a1
Col26a1
Col4a1
Col4a2
Col4a3
Col4a3bp
Col4a5
Col5a1
Col6a1
Col6a2
Col6a3
Col7a1
Col9a2
Col9a3
Colgalt2
Colq
Commd1
Commd10
Comt
Cop1
Copg1
Coprs
Cops2
Cops5
Cops8
Cops9
Coq8a
Coro1c
Coro2b
Coro6
Cort
Cox7a1
Cox8b
Cpa4
Cpeb2
Cpeb4
Cplx3
Cpn1
Cpne4
Cpox
Cps1
Cpsf6
Cpt1a
Cpt1c
Cpt2
Cptp
Cr1l
Cr2
Crabp1
Crabp2
Crb1
Crb2
Crbn
Creb1
Crebbp
Crebrf
Creg1
Creld1
Crh
Crhbp
Crhr1
Crhr2
Crisp1
Crk
Crlf2
Crmp1
Crocc
Crtc1
Crtc2
Crx
Crxos
Cry1
Cry2
Cryaa
Cryab
Cryba2
Cryba4
Crybb3
Crygb
Crygc
Crygd
Cryge
Crygf
Crygs
Crym
Cs
Csde1
Cse1l
Csf1
Csf1r
Csf2
Csf2rb
Csf2rb2
Csf3
Csf3r
Csk
Csnk1a1
Csnk1d
Csnk1e
Csnk2a1
Csnk2a2
Cspg4
Cspg5
Cst7
Csta1
Ctbp1
Ctbp2
Ctcf
Ctdsp1
Ctdspl2
Cth
Ctla4
Ctnna1
Ctnna3
Ctnnal1
Ctnnb1
Ctnnbip1
Ctnnd1
Ctr9
Ctsk
Ctsl
Ctsq
Cttn
Cttnbp2
Cubn
Cul1
Cul3
Cul4a
Cux1
Cux2
Cwc27
Cx3cl1
Cx3cr1
Cxadr
Cxcl1
Cxcl10
Cxcl12
Cxcl13
Cxcl14
Cxcl16
Cxcl2
Cxcl3
Cxcl5
Cxcl9
Cxcr1
Cxcr2
Cxcr3
Cxcr4
Cxcr5
Cxcr6
Cxxc1
Cxxc5
Cyb561
Cyb5a
Cyb5r3
Cybb
Cybc1
Cyct
Cyfip1
Cyfip2
Cygb
Cyld
Cyp11a1
Cyp11b2
Cyp17a1
Cyp19a1
Cyp1a1
Cyp1a2
Cyp1b1
Cyp21a1
Cyp24a1
Cyp26a1
Cyp26b1
Cyp27a1
Cyp27b1
Cyp2a5
Cyp2c29
Cyp2e1
Cyp2g1
Cyp2r1
Cyp3a13
Cyp7a1
Cyp7b1
Cyp8b1
Cyren
Cysltr1
D1Ertd622e
D1Pas1
Daam2
Dab2
Dach1
Dact2
Dag1
Dagla
Daglb
Dao
Dapk1
Daxx
Dazl
Dbh
Dbn1
Dbnl
Dbp
Dbx1
Dbx2
Dcaf1
Dcaf11
Dcaf7
Dcc
Dct
Dctn1
Dctn2
Dctn3
Dctn4
Dcx
Ddah1
Ddb1
Ddc
Ddit3
Ddit4
Ddr1
Ddx19b
Ddx21
Ddx4
Ddx41
Ddx42
Ddx56
Ddx58
Ddx6
Decr1
Def6
Defa5
Dek
Dennd1a
Derl2
Des
Dffb
Dgat1
Dgcr2
Dgcr8
Dgka
Dgkg
Dgkq
Dglucy
Dhfr
Dhh
Dhodh
Dhx33
Dhx58
Diablo
Diaph1
Diaph3
Dicer1
Dio1
Dio2
Dio3
Dip2a
Diras1
Disc1
Disp2
Dixdc1
Dkk1
Dkk2
Dkk3
Dkk4
Dlg1
Dlg3
Dlg4
Dlg5
Dlgap4
Dlk1
Dll1
Dll3
Dll4
Dlx1
Dlx2
Dlx3
Dlx4
Dlx5
Dlx6
Dmap1
Dmbx1
Dmc1
Dmd
Dmp1
Dmrt1
Dmrt2
Dmrta1
Dmrta2
Dnah11
Dnah12
Dnah5
Dnajb6
Dnajc5
Dnajc7
Dner
Dnm1
Dnm1l
Dnm2
Dnmt1
Dnmt3a
Dnmt3b
Dnmt3l
Dnttip1
Dnttip2
Doc2a
Dock2
Dock3
Dock5
Dock7
Dock8
Dot1l
Dpf2
Dpf3
Dpm1
Dpp10
Dpp4
Dpp9
Dppa3
Dpy30
Dpyd
Dpysl2
Dpysl3
Dpysl4
Dpysl5
Drc7
Drd1
Drd2
Drd3
Drd4
Drd5
Drosha
Dsc1
Dsc3
Dscam
Dscaml1
Dsg1a
Dsg1b
Dsg2
Dsp
Dspp
Dst
Dtl
Dtnbp1
Dusp1
Dusp11
Dusp15
Dusp3
Dusp4
Dusp5
Dusp6
Dusp7
Dut
Duxbl1
Dvl1
Dvl2
Dvl3
Dxo
Dydc2
Dync1h1
Dync1i1
Dync1i2
Dync1li1
Dync2h1
Dyrk1a
Dysf
E2f1
E2f2
E2f3
E2f4
E2f5
Ebf2
Ebf3
Ebi3
Ece1
Ecel1
Echdc1
Echs1
Eci3
Ecpas
Ecscr
Ect2
Eda
Edar
Edc4
Edil3
Edn1
Edn3
Ednra
Ednrb
Eea1
Eed
Eepd1
Efcab14
Efcab3
Efemp1
Efna1
Efna2
Efna3
Efna5
Efnb1
Efnb2
Efnb3
Egfl7
Egfr
Egln1
Egln2
Egln3
Egr1
Egr2
Egr3
Egr4
Ehd4
Ehhadh
Ehmt1
Ehmt2
Eif2a
Eif2ak2
Eif2ak3
Eif2ak4
Eif2b1
Eif2s1
Eif2s2
Eif3i
Eif4a3
Eif4e
Eif4ebp1
Eif4ebp2
Eif4enif1
Eif4g1
Eif4g3
Eipr1
Elac2
Elavl1
Elavl2
Elavl3
Elavl4
Elf2
Elf3
Elk1
Elmo1
Elmo3
Eln
Elob
Eloc
Elovl1
Elovl4
Elp2
Emc1
Emc10
Emc2
Emc3
Emc4
Emc6
Emd
Eme1
Emilin1
Emsy
Emx1
Emx2
En1
En2
Enah
Eng
Eno1
Eno2
Enpp1
Enpp6
Entpd1
Eomes
Ep300
Ep400
Epas1
Epb41
Epb41l1
Epb41l2
Epb41l3
Epb41l4a
Epb42
Epc1
Epc2
Epcam
Epha1
Epha10
Epha2
Epha3
Epha4
Epha5
Epha7
Ephb1
Ephb2
Ephb3
Ephb4
Ephx2
Epm2a
Epn3
Epo
Epor
Eps15
Eps15l1
Epx
Erap1
Erbb2
Erbb3
Erbb4
Erbin
Erc2
Ercc1
Ercc2
Ercc6
Ercc6l
Ereg
Erg
Erg28
Ern1
Ern2
Ero1l
Ero1lb
Erp44
Esam
Esd
Espl1
Espn
Esr1
Esr2
Esrra
Esrrb
Esrrg
Ess2
Esyt2
Esyt3
Etfbkmt
Etnk1
Etnppl
Ets1
Ets2
Etv1
Etv2
Etv3
Etv4
Etv5
Etv6
Eva1a
Evl
Evpl
Evx1
Evx2
Ewsr1
Exoc3l2
Exoc4
Exosc9
Exph5
Ext1
Ext2
Extl1
Eya1
Eya2
Eya3
Eya4
Ezh1
Ezh2
Ezr
F11r
F13a1
F2r
F2rl1
F2rl2
F2rl3
F3
F8
F9
Faah
Faap100
Fabp12
Fabp3
Fabp7
Fadd
Fah
Fam104a
Fam107b
Fam129a
Fam136a
Fam13b
Fam192a
Fam20a
Fam20c
Fam210a
Fam210b
Fam214a
Fam49b
Fam83d
Fam92a
Fancc
Fanci
Fancl
Fap
Far2
Fas
Fasl
Fasn
Fat1
Fat4
Fbh1
Fbl
Fbln1
Fbln2
Fbn1
Fbxl12
Fbxl13
Fbxl16
Fbxl17
Fbxl19
Fbxl20
Fbxl3
Fbxl4
Fbxl7
Fbxo11
Fbxo17
Fbxo2
Fbxo21
Fbxo3
Fbxo31
Fbxo32
Fbxo33
Fbxo4
Fbxo41
Fbxo5
Fbxw11
Fbxw7
Fcgr1
Fcgr2b
Fcgr3
Fcgr4
Fcgrt
Fcmr
Fcrls
Fdx1
Fen1
Fermt1
Fermt3
Fezf1
Fezf2
Ffar1
Ffar2
Ffar3
Ffar4
Fga
Fgb
Fgf1
Fgf10
Fgf12
Fgf15
Fgf16
Fgf17
Fgf18
Fgf2
Fgf21
Fgf22
Fgf23
Fgf3
Fgf4
Fgf5
Fgf7
Fgf8
Fgf9
Fgfbp3
Fgfr1
Fgfr1op
Fgfr2
Fgfr3
Fgfr4
Fgg
Fgl1
Fgr
Fh1
Fhl2
Fhod1
Fibcd1
Fign
Fkbp5
Fli1
Flna
Flnb
Flot1
Flot2
Flt1
Flt3
Flt3l
Flt4
Fmc1
Fmo4
Fmod
Fmr1
Fn1
Fndc5
Folr1
Folr2
Fopnl
Fosl1
Fosl2
Foxa1
Foxa2
Foxb1
Foxc1
Foxc2
Foxd1
Foxd2
Foxd3
Foxf1
Foxg1
Foxh1
Foxi1
Foxi2
Foxj1
Foxj2
Foxj3
Foxl2
Foxm1
Foxn1
Foxn4
Foxo1
Foxo3
Foxo4
Foxp1
Foxp2
Foxp3
Foxp4
Fpr1
Fpr2
Fras1
Frk
Frmd7
Frmpd1
Frrs1
Frrs1l
Frs2
Fryl
Frzb
Fscn1
Fscn2
Fshb
Fshr
Fst
Fstl1
Fstl4
Fstl5
Fthl17a
Fto
Ftsj1
Fubp1
Fundc1
Furin
Fus
Fut1
Fut4
Fv1
Fxn
Fxr1
Fyn
Fzd1
Fzd10
Fzd2
Fzd3
Fzd4
Fzd5
Fzd6
Fzd7
Fzd8
G3bp1
G6pc
G6pc2
G6pdx
Gaa
Gab1
Gabbr1
Gabbr2
Gabpb1
Gabra1
Gabra2
Gabra5
Gabra6
Gabrb2
Gabrb3
Gabrd
Gabrg1
Gabrg2
Gabrg3
Gabrp
Gabrq
Gabrr2
Gad1
Gad2
Gadd45a
Gak
Gal
Galc
Galnt14
Galnt15
Galnt17
Galnt18
Galntl5
Galp
Galr1
Galr2
Gap43
Gar1
Garem1
Gars
Gart
Gas1
Gas6
Gast
Gata1
Gata2
Gata3
Gata4
Gata5
Gata6
Gatad2b
Gatd3a
Gba
Gba2
Gbf1
Gbp2
Gbp2b
Gbp3
Gbx1
Gbx2
Gcat
Gcg
Gcgr
Gch1
Gck
Gckr
Gcm1
Gcm2
Gcnt3
Gcnt4
Gdap1
Gdf1
Gdf10
Gdf11
Gdf15
Gdf2
Gdf5
Gdf7
Gdf9
Gdnf
Gdpd1
Gdpd2
Gem
Gen1
Gfap
Gfi1
Gfi1b
Gfpt1
Gfpt2
Gfra1
Gfra2
Gfra3
Ggnbp1
Ggnbp2
Ggps1
Gh
Ghr
Ghrh
Ghrhr
Ghrl
Ghsr
Gigyf2
Gimap4
Gip
Gipc1
Gipr
Gja1
Gja3
Gja4
Gja5
Gja8
Gjb1
Gjb2
Gjb6
Gjc1
Gjd2
Gk
Gkn2
Gla
Glb1
Gldc
Gldn
Glg1
Gli1
Gli2
Gli3
Glis3
Glmp
Glo1
Glp1r
Glra1
Glra2
Glra3
Glud1
Glyat
Gm2a
Gmds
Gmfb
Gmnc
Gmnn
Gna11
Gna12
Gna13
Gna14
Gnai1
Gnai2
Gnai3
Gnal
Gnao1
Gnaq
Gnat1
Gnat2
Gnat3
Gnaz
Gnb1
Gnb3
Gnrh1
Gnrhr
Golga2
Golga3
Golga5
Gopc
Gorasp1
Gosr1
Got2
Gpa33
Gpam
Gpat2
Gpbar1
Gpc3
Gpc4
Gpc6
Gpd1
Gper1
Gphn
Gpi1
Gpm6a
Gpnmb
Gpr101
Gpr107
Gpr139
Gpr141b
Gpr143
Gpr149
Gpr17
Gpr183
Gpr20
Gpr22
Gpr26
Gpr35
Gpr37l1
Gpr39
Gpr4
Gpr50
Gpr6
Gpr65
Gpr83
Gpr84
Gpr88
Gprc5b
Gprc6a
Gps1
Gpsm1
Gpsm2
Gpt2
Gpx2
Gpx5
Gramd1a
Gramd1b
Grb10
Grb2
Grb7
Greb1
Grem1
Grhl2
Grhl3
Gria1
Gria2
Gria3
Gria4
Grid1
Grid2
Grifin
Grik1
Grik2
Grik3
Grik4
Grin1
Grin2a
Grin2b
Grin2c
Grin2d
Grk2
Grk3
Grk5
Grm1
Grm2
Grm3
Grm4
Grm6
Grm8
Grn
Grp
Grpel1
Grpr
Grxcr1
Grxcr2
Gsc
Gsc2
Gsdma3
Gsdmd
Gsdme
Gsk3a
Gsk3b
Gsta1
Gstk1
Gstp1
Gsx1
Gsx2
Gtf2a1
Gtf2a2
Gtf2b
Gtf2e1
Gtf2e2
Gtf2h1
Gtf2i
Gtpbp2
Gtse1
Gucy1a1
Gucy2e
Gucy2f
Gusb
Gyg
Gys2
Gzma
Gzmb
Gzmk
H19
H1foo
H2-DMb2
H2afv
H2afx
H2afy
H2afz
Hace1
Hacl1
Hadh
Hadhb
Hal
Hamp
Hand1
Hand2
Hao1
Hap1
[truncated: 3,003 more rows]
